# Supplementary material for: Electromyography After Total Hip Arthroplasty: A Systematic Review of Neuromuscular Alterations and Functional Movement Patterns
Source: J Clin Med. 2026 Jan 5;15(1):400. doi: 10.3390/jcm15010400 (PMC12786741; doi:10.3390/jcm15010400)
Supplement: Supplementary file 1 [file jcm-15-00400-s001.zip]

Archive with 2 entries (2 files):
- jcm-4058734-Table S1.pdf
- jcm-4058734-Table S2.pdf
